# Supplementary material for: Circular RNA circIGF1R controls cardiac fibroblast proliferation through regulation of carbohydrate metabolism
Source: Sci Rep. 2025 Jun 27;15:20331. doi: 10.1038/s41598-025-07167-3 (PMC12205068; doi:10.1038/s41598-025-07167-3)
Supplement: Supplementary file 3 — Supplementary Material 3 [file 41598_2025_7167_MOESM3_ESM.xlsx]

## Sheet: Sheet1
Supplementary Table 8. Mass Spectrometry for Identification and Quantification of Proteins Pulled Down by circIGF1R Probe.
Protein names	Protein IDs	Gene names	p-value_circAS4 probe_norm-to-scramble probe	Fold change_circAS4 probe_norm-to-scramble probe
Serpin B12	Q96P63	SERPINB12	0.00108108	4.66117
Zinc-alpha-2-glycoprotein	P25311;C9JEV0;H7BZJ8	AZGP1	0.000174603	4.58474
Serpin B3	P29508	SERPINB3	0.0174201	2.60275
Propionyl-CoA carboxylase alpha chain, mitochondrial	P05165;A0A1B0GU58;A0A1B0GWI4;A0A1B0GUX9;A0A1B0GWA1;A0A1B0GTR1;Q5JVH2;H0Y5U0;H0Y4B9;Q5JTW6	PCCA	0.000668731	2.36834
Ubiquitin-60S ribosomal protein L40;Ubiquitin;60S ribosomal protein L40	P62987;M0R2S1	UBA52	0.0122082	2.33806
Histone H1.0;Histone H1.0, N-terminally processed	P07305	H1F0	0.00666667	1.99456
Golgi membrane protein 1	Q8NBJ4;F8WAT9;C9JYM4;C9J941	GOLM1	0.0600525	1.94965
Protein-glutamine gamma-glutamyltransferase K	P22735;H0YN27	TGM1	0.0620157	1.84631
EMILIN-1	Q9Y6C2;A0A0A0MT20	EMILIN1	0.0193118	1.7748
Protein S100-A8;Protein S100-A8, N-terminally processed	P05109	S100A8	0.028492	1.57508
Collagen alpha-2(V) chain	P05997;A0A087WYX9;A0A3B3IRH9	COL5A2	0.0597789	0.761775
Caspase-14;Caspase-14 subunit p17, mature form;Caspase-14 subunit p10, mature form;Caspase-14 subunit p20, intermediate form;Caspase-14 subunit p8, intermediate form	P31944	CASP14	0.219372	0.681821
Arginase-1	P05089;A0A5F9ZH78;A0A5F9ZGN6	ARG1	0.137214	0.569663
Lysozyme C;Lysozyme	P61626;F8VV32;A0A0B4J259	LYZ	0.0665662	0.325226
Tripartite motif-containing protein 2	A0A6Q8PF18;A0A6Q8PFL9;A0A6Q8PHG4;Q9C040;A0A6Q8PGL5;A0A6Q8PG16;A0A6Q8PF82;A0A6Q8PGR7;A0A0J9YX34;A0A6Q8PFI4;A0A6Q8PH06;A0A6Q8PFV0;A0A6Q8PG79;A0A6Q8PHE9;A0A6Q8PFB0;A0A6Q8PF63;A0A6Q8PGG4;A0A6Q8PF74;A0A6Q8PEY7;A0A6Q8PFX3;A0A6Q8PFM2;A0A6Q8PHR6;A0A6Q8PFS5;A0A6Q8PGE9;A0A6Q8PHG3;Q9BWT6;A0A6Q8PFP1;D6R9E3;D6RIA0;A0A6Q8PG97;A0A0J9YW70;A0A6Q8PGW9;A0A0J9YW02;A0A6Q8PGK8;A0A087WTC6;A0A6Q8PG80;A0A6Q8PHB2;A0A6Q8PE…	TRIM2	0.812381	0.174332
Signal recognition particle 19 kDa protein	P09132;A0A087WYR0;A0A087WWU9;A0A2U3TZN1;D6RBG4;A0A2R8Y4M3	SRP19	0.688131	-0.117491
Cold-inducible RNA-binding protein	Q14011;K7ENX8;K7ELV6;K7EJV5;K7ELT6;K7EJV1;K7EMY9;K7EPM4;K7ER40;K7EQR7;D6W5Y5;K7EQX4;K7ENN6;K7EIF7;K7EQL0	CIRBP	0.140173	-0.189081
Caveolin	C9JKI3;P56539	CAV1	0.450176	-0.286674
Protein jagunal homolog 1	Q8N5M9;A0A3B3ITE9	JAGN1	0.115159	-0.318064
Fibroblast growth factor 2	P09038;A0A0A0MQV6	FGF2	0.101959	-0.352186
Desmocollin-1	Q08554	DSC1	0.194061	-0.382046
Serine/arginine repetitive matrix protein 2	Q9UQ35;I3L3Q8;I3L4D8;I3L182;I3L1I8;A0A087X1W1;A0A994J493;I3L0N7	SRRM2	0.302141	-0.488845
ATP synthase subunit g, mitochondrial	O75964;A0A8I5KT86;A0A8I5KSQ4;A0A3B3ITX4;A0A8I5KSW3;A0A3B3IRW3	ATP5L	0.0112617	-0.731765
Junction plakoglobin	P14923;C9JTX4;C9J826;C9JK18;C9JKY1;C9JPI2;K7ERP3	JUP	0.0383554	-0.766379
Transmembrane 4 L6 family member 1	F8WF27;F8WBG6;P30408	TM4SF1	0.0476296	-0.883165
Desmoglein-1	Q02413	DSG1	0.0607539	-0.886836
Single-stranded DNA-binding protein, mitochondrial	Q04837;A0A0G2JLD8;E7EUY5;C9K0U8	SSBP1	0.126813	-0.969067
Ras-related protein Rab-13	P51153;A0A087WWB9	RAB13	0.0979742	-1.01459
60S ribosomal protein L29	P47914;A0A3B3ITT5	RPL29	0.110118	-1.19922
Protein transport protein Sec61 subunit gamma	P60059	SEC61G	0.0371702	-1.35065
Actin-related protein 2/3 complex subunit 1B	O15143;C9JEY1;C9K057;F8VXW2;C9JBJ7;C9JTT6;C9JM51	ARPC1B	0.0641875	-1.38526
Ras-related protein Rab-1B;Putative Ras-related protein Rab-1C	Q9H0U4;E9PLD0;Q92928	RAB1B;RAB1C	0.0770052	-1.50207
Gamma-glutamylcyclotransferase	O75223;B8ZZK2;M0QZK8;H7BZK5;A0A0B4J1Y4	GGCT	0.0478945	-1.53996
Histone H2A type 1-C;Histone H2A type 3;Histone H2A type 1-B/E	Q93077;Q7L7L0;P04908;A0A3B3IS11;REV__H0Y672;REV__E7EQ67;REV__H7BY63;REV__H0YBA5;REV__A0A087X2A7;REV__Q8NB25	HIST1H2AC;HIST3H2A;HIST1H2AB	0.00302326	-1.6504
Basement membrane-specific heparan sulfate proteoglycan core protein;Endorepellin;LG3 peptide	P98160;A0A0U1RQT3;A0A3B3IT11;H0Y5A9	HSPG2	0.00754318	-1.74754
Histone H1.5	P16401	HIST1H1B	0.0153005	-1.83113
Core histone macro-H2A.1;Histone H2A	O75367;A0A8I5KRC6;A0A8I5KS04;A0A994J4J7;B4DJC3;D6RCF2;A0A7I2YQR8;A0A7I2V6E9;A0A7I2V2N7;A0A7I2V4D9;A0A7I2V3R0;A0A7I2YQB9	H2AFY	0.00014966	-1.8848
Signal recognition particle subunit SRP72	O76094;D6RDY6;R4GNC1	SRP72	0.000511182	-1.91934
Heterogeneous nuclear ribonucleoprotein H3	P31942	HNRNPH3	0.0296533	-1.9426
Transmembrane protein 263	Q8WUH6	TMEM263	0.00904155	-1.99144
Collagen alpha-1(V) chain	P20908;P12107;A0A0C4DFS1;A0A0G2JL35;A0A140TA43;A0A140T9N1;Q4VXY6;A0A0G2JL78;H0YIS1;A0A140T9I7;A0A140TA54;C9JMN2;A0A2R8YDU3;A0A2R8Y5N4;A0A2R8Y4I5;A0A2R8Y4M5;A0A0U1RRA7	COL5A1	0.000146179	-2.05069
Dihydrolipoyl dehydrogenase, mitochondrial;Dihydrolipoyl dehydrogenase	P09622;E9PEX6;F8WDM5;F2Z2E3	DLD	0.0152589	-2.08141
Erythrocyte band 7 integral membrane protein	P27105;F8VSL7	STOM	0.0186486	-2.13626
Nuclease-sensitive element-binding protein 1	P67809;H0Y449;C9J5V9	YBX1	0.000153846	-2.16736
Plasminogen activator inhibitor 1 RNA-binding protein	Q8NC51	SERBP1	0.00572238	-2.189
Dynein light chain 1, cytoplasmic	P63167;F8VXL2;F8VRV5;F8VXI7	DYNLL1	0.0210509	-2.24798
Signal peptidase complex catalytic subunit SEC11A;Signal peptidase complex catalytic subunit SEC11	P67812;H0YNG3;H0YKT4;H0YNX5;H0YNA5;P0C7V7	SEC11A	0.00569014	-2.28946
Dermcidin;Survival-promoting peptide;DCD-1	P81605	DCD	0.000156028	-2.33632
Cytochrome c oxidase subunit 2	P00403	MT-CO2	0.00901657	-2.40701
Protein kinase C delta-binding protein	Q969G5;E9PIE3	PRKCDBP	0.00392023	-2.42191
Heterochromatin protein 1-binding protein 3	Q5SSJ5;B0QZK4;Q5SWC8;B0QZK8;B0QZK9	HP1BP3	0.000324675	-2.43734
CDP-diacylglycerol--inositol 3-phosphatidyltransferase	O14735;B3KY94;H3BUR9	CDIPT	0.00367723	-2.44408
Ras-related protein Rab-14	P61106;A0A994J451;X6RFL8	RAB14	0.000151203	-2.53233
Calcyclin-binding protein	Q9HB71;B2ZWH1	CACYBP	0.0158804	-2.6577
Myeloid-associated differentiation marker	Q96S97;C9JZL8;A0A499FIY8;C9JC07;A0A494C017;C9JJV6	MYADM	0.00703911	-2.67809
Peptidyl-prolyl cis-trans isomerase FKBP11;Peptidyl-prolyl cis-trans isomerase	Q9NYL4;F8VU90;E9PAR0;H0YHM7	FKBP11	0.0005	-2.6796
Guanine nucleotide-binding protein G(I)/G(S)/G(T) subunit beta-1	P62873;F6X3N5;F6UT28;A0A994J6X8;B1AKQ8;A0A994J3T6;B3KVK2	GNB1	0.00570621	-2.69777
60S ribosomal protein L32	P62910;D3YTB1;F8W727;D3YTI8	RPL32	0.00227219	-2.70276
40S ribosomal protein S27	P42677;C9J1C5	RPS27	0.000503145	-2.80994
Carnitine O-palmitoyltransferase 1, liver isoform	P50416;H3BP22;H3BUV7;Q92523;H3BMD2;H3BUJ0	CPT1A	0.000507937	-2.83729
Small nuclear ribonucleoprotein-associated proteins B and B;Small nuclear ribonucleoprotein-associated protein N	P14678;P63162;J3QLE5;J3KRY3;S4R3P3	SNRPB;SNRPN	0.000506329	-2.85234
Ubiquitin-40S ribosomal protein S27a;Ubiquitin;40S ribosomal protein S27a	P62979	RPS27A	0.000170543	-2.91318
Eukaryotic initiation factor 4A-I	P60842;J3KT12;J3QS69;J3QL43;J3KSZ0;J3QR64;J3QLN6;J3KS25;J3QKZ9;J3QL52;J3KS93;J3QQP0	EIF4A1	0.0188571	-2.93221
Thymosin beta-4;Hematopoietic system regulatory peptide	P62328	TMSB4X	0.000804878	-2.9612
ADP/ATP translocase 3;ADP/ATP translocase 3, N-terminally processed	P12236	SLC25A6	0.000168582	-3.04191
Eukaryotic translation initiation factor 5B	O60841;A0A087WUT6	EIF5B	0.00345507	-3.05726
Annexin A4;Annexin	P09525;Q6P452;B4E1S2	ANXA4	0.000143791	-3.07774
Ras-related C3 botulinum toxin substrate 1;Ras-related C3 botulinum toxin substrate 3	P63000;A0A994J6T1;P60763	RAC1;RAC3	0.00160714	-3.10249
Inhibitor of nuclear factor kappa-B kinase-interacting protein	Q70UQ0	IKBIP	0.00255294	-3.15327
Heat shock 70 kDa protein 1A;Heat shock 70 kDa protein 1B	P0DMV8;A0A0G2JIW1;P0DMV9;V9GZ37	HSPA1A;HSPA1B	0.000322581	-3.21066
AP-1 complex subunit beta-1	Q10567;C9J1E7;H7C034	AP1B1	0	-3.2342
Endoplasmic reticulum resident protein 44	Q9BS26;A0A8I5KU76;A0A8I5KW59;A0A8I5KVZ0;A0A8I5KTR3;A0A8I5KY49;A0A8I5KNC9	ERP44	0	-3.25019
Probable ATP-dependent RNA helicase DDX17	Q92841;A0A1X7SBZ2;A0A5H1ZRQ2;A0A0U1RQJ0	DDX17	0.000148649	-3.26101
ATP-dependent RNA helicase DDX3X	O00571;A0A0D9SFB3;A0A0D9SF53;A0A2R8Y4A4;A0A2R8YFS5;A0A0D9SG12;A0A2R8YF78;A0A2R8Y645;A0A2R8Y774;A0A2U3TZJ9;A0A2R8YFR4;A0A2R8YCW1;A0A2R8Y5G6;F6S8Q4;A0A2R8Y7T2;A0A2R8YDT5;A0A2R8YDH3;A0A0J9YVQ7;A0A087WVZ1;A0A2R8Y650;A0A2R8YCU0;A0A2R8YF89;A0A087WX09;A0A2R8Y770	DDX3X	0.00393143	-3.27937
Ras-related protein Rab-1A	P62820;E7END7	RAB1A	0.0001673	-3.31353
60S ribosomal protein L15;Ribosomal protein L15	P61313;E7EQV9;A0A2R8YEM3;E7ENU7;E7EX53;A0A2R8Y738;E7ERA2	RPL15	0.000167939	-3.3184
Tubulin alpha-1A chain	Q71U36;P0DPH8;P0DPH7;F8VQQ4;Q6PEY2	TUBA1A	0	-3.32295
Heterogeneous nuclear ribonucleoprotein Q	O60506;A0A7I2V4Z0;A0A7I2YQN2;A0A7I2V346;A0A7I2V2F2;A0A7I2V309;A0A7I2V5Q6;B7Z645;A0A7I2YQV8;F6UXX1;A0A7I2V4J0;A0A7I2V2F0	SYNCRIP	0.00845556	-3.36715
Bifunctional 3-phosphoadenosine 5-phosphosulfate synthase 2;Sulfate adenylyltransferase;Adenylyl-sulfate kinase	O95340	PAPSS2	0.000802432	-3.40925
Probable glutathione peroxidase 8;Glutathione peroxidase	Q8TED1;E7ETY7;J3KNB5	GPX8	0.000147157	-3.42679
Poly(rC)-binding protein 1	Q15365	PCBP1	0.000157706	-3.43005
6-phosphogluconolactonase	O95336;M0R261;M0R0U3;M0R1L2	PGLS	0.00390909	-3.47688
Succinate dehydrogenase [ubiquinone] flavoprotein subunit, mitochondrial	P31040;D6RFM5;A0A494C1T6;H0Y8X1	SDHA	0	-3.48251
AP-3 complex subunit delta-1	O14617;A0A8V8TQW4;A0A2R8Y4J3;K7ELX8;K7ERW8;A0A087WYN6;A0A2R8YCY8	AP3D1	0	-3.52276
Caveolin-1;Caveolin	Q03135;E9PCT5	CAV1	0.000662577	-3.53674
Glutaredoxin-3	O76003	GLRX3	0.000164179	-3.53978
Lupus La protein	P05455;E7ERC4;E9PGX9;E9PFL9	SSB	0.000323625	-3.54489
Catalase	P04040	CAT	0.00109091	-3.57379
Small nuclear ribonucleoprotein Sm D1	P62314;J3QLI9;J3QLR7	SNRPD1	0	-3.58879
Surfeit locus protein 4	O15260;Q5T8U5;B7Z1G8	SURF4	0.000173228	-3.61008
	A0A087WWU8;D6R904;A0A494C0G0;Q5VU61	TPM3	0.000664615	-3.618
40S ribosomal protein S15a	P62244;I3L3P7;I3L246;H3BV27;H3BT37;I3L303;H3BVC7	RPS15A	0.00211276	-3.62617
60S ribosomal protein L31	P62899;H7C2W9;C9JU56;B7Z4E3;B7Z4C8;B8ZZK4	RPL31	0.00394269	-3.62813
ADP-ribosylation factor 4	P18085;C9JAK5;C9JPM4	ARF4	0	-3.65763
Vesicle-associated membrane protein-associated protein A	Q9P0L0;J3QKM9	VAPA	0	-3.67416
Protein NOXP20	Q8IWE2;D6R9C9	FAM114A1	0.00639326	-3.67869
Heterogeneous nuclear ribonucleoprotein A0	Q13151	HNRNPA0	0.000670807	-3.68428
Procollagen-lysine,2-oxoglutarate 5-dioxygenase 3	O60568;H7C2V1;H7C2S8;C9JU11;H7C0B8;H7C2A8;C9JIX5	PLOD3	0	-3.68971
Prostaglandin G/H synthase 1	P23219;A0A087X296;A0A2R8YDM0;X6RJD6	PTGS1	0.000148148	-3.70543
40S ribosomal protein S4, X isoform	P62701	RPS4X	0.000158273	-3.77414
Laminin subunit beta-2	P55268;F5H520;C9JMJ0	LAMB2	0	-3.77834
60S ribosomal protein L37a	P61513;C9J4Z3;M0R0A1;Q6P4E4;E9PEL3;M0R2L6;G5E9R3;A6NKH3	RPL37A	0	-3.78031
Lipid phosphate phosphohydrolase 3	O14495;A0A286YES4;A0A286YF41;A0A286YEZ7	PPAP2B	0	-3.7956
CD59 glycoprotein	P13987;E9PNW4;A0A2U3TZL5;H0YET2;A0A494C0W4;A0A499FJN7;A0A494C059;E9PI80	CD59	0.0115714	-3.82568
Transmembrane protein 43	Q9BTV4;V9GY05	TMEM43	0.000154386	-3.83312
Transferrin receptor protein 1;Transferrin receptor protein 1, serum form	P02786;A0A8V8TLM6;A0A8V8TM41;G3V0E5;A0A8V8TLK7;A0A8V8TLN0;A0A8V8TM46;A0A8V8TN37;A0A8V8TND0;A0A8V8TLK4;F8WBE5	TFRC	0.000160584	-3.83732
F-actin-capping protein subunit alpha-1	P52907	CAPZA1	0.000161765	-3.8574
cAMP-dependent protein kinase type I-alpha regulatory subunit;cAMP-dependent protein kinase type I-alpha regulatory subunit, N-terminally processed	P10644;K7EM13;K7EPB2;K7EIE5;K7EJ40;K7EK41;K7EMZ6;K7EMU2;P31321;K7EKR1;K7EPR5;K7EQK3;X6RAV4;H7BYW5;C9JSK5	PRKAR1A	0	-3.86854
Heterogeneous nuclear ribonucleoprotein D0	Q14103;A0A994J4R1;H0Y8G5;H0YA96;D6RAF8;A0A994J440;D6RF44;D6RD83;A0A994J4B1	HNRNPD	0.000171875	-3.87532
Suppressor of G2 allele of SKP1 homolog	Q9Y2Z0	SUGT1	0	-3.92019
Coronin-1C;Coronin	Q9ULV4;B4E3S0;H0YHL7;F8VV53;F8W1H8;F8VUX3;F8VSA4;F8VRE9;F8VTT6;F8VVB7;Q6QEF8;J3QLV6;J3KSS5	CORO1C	0	-3.92311
Histone H2A.V;Histone H2A.Z;Histone H2A	Q71UI9;P0C0S5;C9J0D1;A0A494C189;C9J386	H2AFV;H2AFZ	0	-3.96113
40S ribosomal protein S6	P62753;A2A3R5;A2A3R7	RPS6	0.000157143	-3.98892
Cystatin-B	P04080;A0A1W2PS52;A0A1W2PQG6	CSTB	0	-4.00228
10 kDa heat shock protein, mitochondrial	P61604;B8ZZL8;B8ZZ54	HSPE1	0	-4.01818
ATP synthase F(0) complex subunit B1, mitochondrial	P24539;Q5QNZ2	ATP5F1	0.000509554	-4.03633
Trifunctional enzyme subunit beta, mitochondrial;3-ketoacyl-CoA thiolase	P55084;F5GZQ3;B5MD38;C9JEY0;C9JE81;C9K0M0	HADHB	0.00344509	-4.03658
Translational activator GCN1	Q92616	GCN1L1	0.00107784	-4.03765
Serine/arginine-rich splicing factor 3	P84103;A0A087X2D0	SRSF3	0.00243068	-4.04279
Proteasome subunit alpha type-2;Proteasome subunit alpha type	P25787;A0A024RA52;A0A7I2V2H3;A0A7I2YQP7;C9JCK5;H3BT36	PSMA2	0	-4.05718
60S ribosomal protein L38	P63173;J3KT73;J3QL01;J3KSP2	RPL38	0	-4.05865
Dolichyl-diphosphooligosaccharide--protein glycosyltransferase subunit STT3A	P46977;H0YET6;A0A0C4DH80;E9PN73;E9PI32	STT3A	0.000150171	-4.07483
40S ribosomal protein S5;40S ribosomal protein S5, N-terminally processed	P46782;M0R0F0;M0R0R2;M0QZN2	RPS5	0.000501567	-4.08375
PRA1 family protein 3	O75915;F8WF90;C9JQU6;F8WF33	ARL6IP5	0	-4.12086
Myosin-14	Q7Z406;M0QY43	MYH14	0	-4.16705
Receptor expression-enhancing protein 5;Receptor expression-enhancing protein	Q00765;E2QRG8;B7Z332;B7Z510;H0Y8J8	REEP5	0.00108434	-4.16764
26S proteasome non-ATPase regulatory subunit 3	O43242;H0YGV8	PSMD3	0	-4.19899
Serine/threonine-protein phosphatase 2A 65 kDa regulatory subunit A alpha isoform	P30153;A0A994J3N8;A0A994J3H1;C9J9C1;B3KQV6;E9PH38;A0A994J6A3;E9PNM7;M0QXG4;M0R0K6	PPP2R1A	0	-4.20291
Actin-related protein 2/3 complex subunit 4	P59998;F8WCF6;F8WDD7;A0A0A6YYG9;H7C0A3;R4GN08;F8WE39;F8WDW3	ARPC4;ARPC4-TTLL3	0.00286217	-4.21047
Alpha-adducin	P35611;E7EV99;E7ENY0;A0A804HL01;H0Y9H2;D6RF25;D6RAH3;D6RJE2;H0YFD8;H0YG19	ADD1	0.00366667	-4.25947
Serine hydroxymethyltransferase, mitochondrial;Serine hydroxymethyltransferase	P34897;H0YIZ0;G3V2Y4;G3V5L0;G3V4W5;G3V540;G3V2W0;G3V241;G3V3Y8;G3V4T0;G3V4X0;G3V2E4;P34896;G3V2D2	SHMT2	0	-4.27301
Cysteine and glycine-rich protein 1	P21291;E9PS42;E9PND2;E9PP21	CSRP1	0.00284548	-4.29998
Sodium/potassium-transporting ATPase subunit alpha-1	P05023;Q13733;Q5TC01;Q5TC02;E9PRA5;A0A669K9X0;Q5TC05;M0QXF2	ATP1A1	0.000325733	-4.3031
60S ribosomal protein L13a	P40429;A0A7I2V5L3;A0A7I2V2L9;M0QYS1;Q8J015;Q6NVV1;M0QZU1;A0A096LPE0	RPL13A;RPL13a	0.000162362	-4.33287
Aldose reductase	P15121;E9PCX2;E9PEF9	AKR1B1	0.000807339	-4.36691
Guanine nucleotide-binding protein G(I)/G(S)/G(O) subunit gamma-12	Q9UBI6	GNG12	0	-4.40351
14-3-3 protein beta/alpha;14-3-3 protein beta/alpha, N-terminally processed	P31946;Q4VY20;Q4VY19;A0A0J9YWZ2	YWHAB	0.000512821	-4.41003
Very long-chain specific acyl-CoA dehydrogenase, mitochondrial	P49748;G3V1M7;K7EQP4;J3QRJ8;J3KSR4;J3QKU9;K7EJW8;J3KS89;K7EMF8	ACADVL	0	-4.43021
Coatomer subunit beta	P35606;H0Y938;H0YAC7;A0A7I2V258;A0A7I2V3G0;A0A7I2YQF9;D6RBT6;D6R997;D6RBZ7;D6RCL6;D6RBG7	COPB2	0.00015493	-4.44042
Tubulin beta-3 chain	Q13509;A0A0B4J269;G3V2A3;G3V5W4;G3V2R8;G3V3R4;G3V2N6;G3V3J6;G3V3W7	TUBB3	0	-4.44141
Pre-mRNA-processing-splicing factor 8	Q6P2Q9;A0A994J491;A0A994J6E8;I3L3Z8;A0A994J6S8;I3L0J9;A0A994J3N2;I3L1T8	PRPF8	0	-4.44973
Histone H2A type 2-A;Histone H2A type 2-C;Histone H2A type 1;Histone H2A type 1-J;Histone H2A.J;Histone H2A type 1-H;Histone H2A type 1-D;Histone H2A	Q6FI13;Q16777;P0C0S8;Q99878;Q9BTM1;Q96KK5;P20671;A0A0U1RR32;A0A0U1RRH7;H0YFX9	HIST2H2AA3;HIST2H2AC;HIST1H2AG;HIST1H2AJ;H2AFJ;HIST1H2AH;HIST1H2AD	0.000151724	-4.45831
Desmoplakin	P15924;A0A804HL18	DSP	0	-4.46627
Thioredoxin domain-containing protein 5	Q8NBS9	TXNDC5	0.000321543	-4.47063
Aspartyl/asparaginyl beta-hydroxylase	Q12797;A0A087WW51;E5RHK2;A0A087WUJ2;E5RG56;E5RHJ2;E5RG29;G3XAN5	ASPH	0	-4.50271
Valine--tRNA ligase	P26640;A0A140T936;A0A140T954;H0Y426;A2ABF4;A0A0G2JJT9;A0A140T904	VARS	0	-4.51498
Dolichyl-diphosphooligosaccharide--protein glycosyltransferase subunit DAD1	P61803;F5GXX5;F5H895;A0A0B4J239	DAD1	0	-4.51668
Prenylcysteine oxidase 1	Q9UHG3;F8W8W4;C9K055;C9JM55;C9JGT6	PCYOX1	0.000169231	-4.52259
Collagen alpha-1(XII) chain	Q99715;D6RGG3;H0Y4P7;H0Y5N9;H0Y991	COL12A1	0	-4.53866
Adenosylhomocysteinase	P23526	AHCY	0	-4.54734
60S ribosomal protein L19;Ribosomal protein L19	P84098;J3QR09;J3KTE4;A0A7I2YQG2;A0A7I2V4U6;A0A7I2V2L0;A0A7I2V512;A0A7I2V638	RPL19	0.000166038	-4.55062
Peptidyl-prolyl cis-trans isomerase FKBP9	O95302;C9J4P8;Q75LS8	FKBP9	0.000145695	-4.555
40S ribosomal protein S27-like;40S ribosomal protein S27	Q71UM5;H0YMV8;C9JLI6	RPS27L	0	-4.56544
40S ribosomal protein S24	P62847;E7ETK0;A0A2R8Y849;A0A2R8YD14;A0A2R8Y8A0	RPS24	0	-4.60092
Polypyrimidine tract-binding protein 1	P26599;A0A0U1RRM4;A0A7I2V621;A6NLN1;A0A7I2V4H6;A0A6Q8PEX4;A0A0D9SF20;K7EKJ7;K7ES59;K7EK45;A0A087WU68;K7ELW5;A0A087WUW5	PTBP1	0.000144262	-4.63093
60S ribosomal protein L14	P50914;E7EPB3	RPL14	0	-4.63438
Peroxisomal multifunctional enzyme type 2;(3R)-hydroxyacyl-CoA dehydrogenase;Enoyl-CoA hydratase 2	P51659;E7EPL9;A0A804HK65;A0A2R8YD50;A0A804HKU2;E7ER27;E7ET17;A0A2R8Y7L2;A0A804HIR1;A0A2R8YDT8;A0A2R8YF45;A0A804HIG8;A0A804HK88;A0A804HKB5;A0A2R8Y7W2;A0A2R8YEG2;A0A804HKT2;A0A804HLJ0	HSD17B4	0	-4.64066
Proteasome subunit beta type-6;Proteasome subunit beta type	P28072;A0A087X2I4;I3L3X7	PSMB6	0	-4.64332
60S ribosomal protein L28	P46779;H0YKD8;H0YMF4;H0YLP6	RPL28	0	-4.64459
Keratin, type I cytoskeletal 18	P05783;F8VZY9;CON__H-INV:HIT000015463;CON__Q497I4	KRT18	0.000147651	-4.67843
Voltage-dependent anion-selective channel protein 2	P45880;A0A0A0MR02;Q5JSD2;Q5JSD1;A2A3S1	VDAC2	0.000164794	-4.69609
Multifunctional protein ADE2;Phosphoribosylaminoimidazole-succinocarboxamide synthase;Phosphoribosylaminoimidazole carboxylase	P22234;E9PBS1;D6RF62	PAICS	0	-4.70115
Coatomer subunit beta	P53618;E9PP73;E9PP63;E9PKQ1	COPB1	0	-4.70306
CD166 antigen	Q13740;F5GXJ9;H7C543	ALCAM	0.000155477	-4.72834
Leucine-rich repeat-containing protein 59	Q96AG4;I3L223	LRRC59	0	-4.73596
Tubulin beta-4B chain	P68371;M0R2D3;M0QY85;M0R0X0;M0QY37;M0QX14;M0QZL7;M0R2T4;A0A075B724	TUBB4B	0	-4.74284
Eukaryotic translation initiation factor 3 subunit C;Eukaryotic translation initiation factor 3 subunit C-like protein	Q99613;B5ME19;H3BPE4;H3BPE3;H3BTY8	EIF3C;EIF3CL	0	-4.7457
Ras-related protein Rab-7a	P51149;A0A6Q8PGE6;A0A6Q8PG52;A0A6Q8PH84;C9J8S3;C9J592;C9IZZ0;C9J4V0;C9J4S4;C9J7D1;A0A6Q8PF79	RAB7A	0	-4.75637
NAD(P)H dehydrogenase [quinone] 1	P15559;H3BNV2;B4DLR8;H3BRK3	NQO1	0.0028538	-4.78598
Proteasome subunit beta type-5	P28074;H0YJM8	PSMB5	0	-4.79027
Peroxiredoxin-5, mitochondrial	P30044	PRDX5	0.000169884	-4.81886
60S ribosomal protein L34	P49207	RPL34	0	-4.85704
60S ribosomal protein L11	P62913;Q5VVC8	RPL11	0.00161194	-4.86211
Prohibitin-2	Q99623;F5GY37;J3KPX7;A0A7I2V5F0;F5GWA7;F5H3X6;F5H0C5;F5H2D2;A0A3G2KQ93;U3KPZ5	PHB2	0	-4.88332
V-type proton ATPase catalytic subunit A	P38606;A0A994J738;A0A994J477;C9JVW8;C9JA17	ATP6V1A	0.000156584	-4.89271
Calpain-2 catalytic subunit	P17655;C9JWY7	CAPN2	0.000666667	-4.90582
Transmembrane emp24 domain-containing protein 2	Q15363;F5GX39;E7EQ72	TMED2	0	-4.92139
60S ribosomal protein L26	P61254;J3QRI7;J3QQQ9;J3QQV1;J3QRC4;J3KSS0;J3KS10	RPL26	0.000152249	-4.9477
60S ribosomal protein L10a	P62906	RPL10A	0.000158845	-4.95037
60S ribosomal protein L13	P26373;J3QSB4;J3KS98;H3BTH3;H3BUK8	RPL13	0	-4.95812
Adipocyte plasma membrane-associated protein	Q9HDC9;H0Y512	APMAP	0.000498442	-4.98451
60S ribosomal protein L27a	P46776;E9PLL6;E9PJD9;E9PLX7;H0YF34;E9PKT2	RPL27A	0	-4.98703
X-ray repair cross-complementing protein 5	P13010;C9JZ81;H7C0H9	XRCC5	0	-5.00998
40S ribosomal protein S23	P62266;D6RD47;D6RDJ2;D6RIX0;D6R9I7	RPS23	0	-5.01047
Puromycin-sensitive aminopeptidase	P55786;E9PLK3;A0A7I2V3W8;A0A7I2V389;A0A8V8TQ95;E9PPZ2;A6NEC2;A0A7I2V604;E9PP11;H0YDG0;E9PPD4;A0A7I2V5D4;E9PJY4;A0A7I2YQS3;E9PJF9;A0A7I2V5M8;H0YCQ5;A0A7I2V3D7;E9PI82	NPEPPS	0	-5.02318
60S ribosomal protein L18a	Q02543;M0R3D6;M0R1A7;M0R117;M0R0P7	RPL18A	0	-5.02793
Proteasome subunit alpha type-1;Proteasome subunit alpha type	P25786;F5GX11;B4DEV8	PSMA1	0.000145215	-5.09059
Protein S100-A10	P60903	S100A10	0	-5.10835
Coatomer subunit gamma-1	Q9Y678;H0Y8X7;D6RG17;H0Y8G2	COPG1	0	-5.11452
60S ribosomal protein L17	P18621;A0A087WXM6;J3QQT2;J3KRX5;A0A0A6YYL6;J3QLC8;A0A0A0MRF8;J3KRB3;A0A087WWH0;J3QS96;A0A087WY81;J3KSJ0	RPL17;RPL17-C18orf32	0	-5.11655
Prelamin-A/C;Lamin-A/C	P02545;A0A6Q8PFJ0;A0A804HL68;A0A6Q8PHQ9;A0A6Q8PF80;A0A6Q8PGH0;A0A6Q8PFM1;A0A6Q8PF59;A0A6Q8PFF5;REV__A0A8V8TNC2	LMNA	0	-5.11737
60S ribosomal protein L8	P62917;E9PKZ0;E9PKU4;G3V1A1;E9PP36	RPL8	0	-5.12083
14-3-3 protein theta	P27348;E9PG15	YWHAQ	0.00108761	-5.1347
Collagen alpha-2(I) chain	P08123	COL1A2	0	-5.13951
Septin-7	Q16181;E7ES33;E7EPK1;A0A024RA87;G3V1Q4;A0A0U1RRE1;A0A5F9ZGZ7;A0A0U1RRH9;Q6ZU15	2007-09-01	0	-5.14451
40S ribosomal protein S8	P62241;Q5JR95	RPS8	0	-5.15171
ATP synthase subunit O, mitochondrial	P48047;A0A494C0K9;H7C0C1;H7C086;H7C068	ATP5O	0	-5.15295
LIM and SH3 domain protein 1	Q14847;C9J9W2;F6S2S5;K7ESD6;J3KSN1	LASP1	0	-5.15786
Unconventional myosin-Ib	O43795;E9PDF6;E7EQD9;C9JYW1;H7C2Y7;C9JUP5;C9K0I9;A0A0U1RRI3	MYO1B	0	-5.16157
Voltage-dependent anion-selective channel protein 1	P21796;C9JI87	VDAC1	0	-5.16805
ADP-ribosylation factor 1;ADP-ribosylation factor 3	P84077;A0A8V8TNZ5;A0A8V8TQC0;P61204;A0A8V8TNZ0;A0A8V8TQP8;F5H423;A0A8V8TP92;F5H0C7;A0A8V8TP99;H0YGG7;A0A8V8TPG9;F5H1V1;F5H6T5;F8WDB3	ARF1;ARF3	0	-5.1705
Eukaryotic translation initiation factor 4H	Q15056;A0A7I2V4E4;A0A7I2V385;A0A7I2V3D5;A0A7I2V3E4;A0A7I2V4V9	EIF4H	0.000504732	-5.1882
60S ribosomal protein L30	P62888;E5RI99;A0A0C4DH44;A0A0B4J213;E5RJH3	RPL30	0	-5.19262
60S ribosomal protein L35	P42766;F2Z388	RPL35	0	-5.19594
Guanine nucleotide-binding protein subunit beta-2-like 1;Guanine nucleotide-binding protein subunit beta-2-like 1, N-terminally processed	P63244;J3KPE3;D6RAC2;D6REE5;D6RHH4;H0YAF8;H0Y8W2;D6R9L0;H0YAM7;D6R9Z1;D6RFX4;D6RBD0;D6RFZ9;E9PD14;D6RAU2;H0Y8R5;D6RF23;D6R909;D6RGK8;D6RHJ5;H0Y9P0;D6RDI0	GNB2L1	0	-5.19658
Nucleolin	P19338;A0A7I2V428;A0A7I2V3F3;H7BY16;A0A7I2V5M5;C9JLB1;A0A7I2V2U7;A0A7I2V349;A0A7I2V506;A0A7I2V699;A0A7I2V2S8	NCL	0	-5.23263
Glucose-6-phosphate isomerase	P06744;A0A2U3TZU2;K7EQ48;A0A0J9YXP8;A0A2R8Y6C7;A0A0J9YYH3;A0A0J9YX90;K7EPY4;K7ERC6;K7EP41;K7ENA0;A0A0J9YXM3;K7ELR7;A0A2R8YF08;K7ERK8;A0A0J9YXH9;K7EIL4;A0A0J9YYI8;K7ESF4;Q8N196	GPI	0	-5.2375
Fibrillin-1	P35555;H0YND0;A0A6I8PL22;E9PHW4;A0A9H4AZX0	FBN1	0	-5.272
60S ribosomal protein L35a	P18077;C9K025;F8WBS5;F8WB72	RPL35A	0	-5.29146
Non-specific lipid-transfer protein	P22307;H0YF61;E9PLD1;H0YCB0;H0YD06	SCP2	0	-5.29385
60S ribosomal protein L3	P39023;G5E9G0;H7C422;B5MCW2;H7C3M2;F8WCR1;Q92901	RPL3	0	-5.32413
Lysosome-associated membrane glycoprotein 1	P11279	LAMP1	0	-5.33393
40S ribosomal protein S15	P62841;K7EQJ5;K7ELC2;K7EM56;A0A0B4J2B4;S4R417;K7EJ78;S4R456	RPS15	0	-5.33833
Tryptophan--tRNA ligase, cytoplasmic;T1-TrpRS;T2-TrpRS	P23381;G3V3Y5;G3V3H8;G3V277;H0YJP3;G3V456;G3V5U1;G3V423;G3V227;G3V3P2;G3V2Y7;G3V3X0;G3V3S7;G3V5W1;G3V4N8;G3V4C7;G3V2C0;G3V339;G3V313;G3V4S4;G3V3R3;G3V2F2;P78534;G3V4N0;G3V4Q0;G3V4A3;G3V5H5	WARS	0	-5.35218
T-complex protein 1 subunit beta	P78371;F5GWF6;F8VQ14	CCT2	0.000144737	-5.3574
B-cell receptor-associated protein 31	P51572;A0A2R8Y5M6;C9JSP1;C9JQ75;C9J0M4;C9JMD7;C9JM14	BCAP31	0.000149153	-5.35993
60S ribosomal protein L24	P83731;C9JXB8;A0A994J4A5;C9JNW5	RPL24	0.000150685	-5.36898
Chloride intracellular channel protein 1	O00299	CLIC1	0	-5.39511
40S ribosomal protein S26;Putative 40S ribosomal protein S26-like 1	P62854;Q5JNZ5	RPS26;RPS26P11	0	-5.40377
40S ribosomal protein S14	P62263;A0A2R8Y811;E5RH77	RPS14	0	-5.4228
Peptidyl-prolyl cis-trans isomerase FKBP10	Q96AY3;A0A9L9PY88;H0Y827;K7ESG6;K7ELI6;C9JPC3;K7EM43	FKBP10	0	-5.42847
Elongation factor Tu, mitochondrial	P49411;H3BNU3	TUFM	0	-5.45266
Vacuolar protein sorting-associated protein 35	Q96QK1;I3L4S0;A0A1W2PP10;A0A3B3ITD4	VPS35	0	-5.45351
60S ribosomal protein L23a	P62750;H7BY10;K7EJV9;K7ERT8;A8MUS3;K7EMA7	RPL23A	0	-5.46387
Perilipin-3	O60664;K7ERZ3;K7EL96;K7ER39;K7EJD0	PLIN3	0	-5.4642
DNA damage-binding protein 1	Q16531;A0A7P0T965;A0A7P0Z3Z5;A0A7P0TAK7;A0A7P0Z4B9;A0A7P0T870;A0A7P0TB30;F5GY55;F5GWI0;A0A7P0Z4L2;F5H2L3;F5GZY8;F5H198;A0A7P0TAX4	DDB1	0	-5.47518
Collagen alpha-1(I) chain	P02452;I3L3H7;CON__Q862S4;Q15485	COL1A1	0	-5.47704
40S ribosomal protein S17	P08708;H3BNC9;H0YN88;A0A075B716;H0YN73;A0A0J9YYC4	RPS17	0.00015942	-5.47988
60S ribosomal protein L4	P36578;H3BM89;H3BTP7;H3BU31	RPL4	0	-5.48154
14-3-3 protein gamma;14-3-3 protein gamma, N-terminally processed	P61981	YWHAG	0	-5.4845
Galectin-3;Galectin	P17931;G3V3R6	LGALS3	0	-5.4969
Heat shock 70 kDa protein 6;Putative heat shock 70 kDa protein 7	P17066;P48741	HSPA6;HSPA7	0	-5.53885
Actin-related protein 2/3 complex subunit 3	O15145;C9JZD1;F8VR50	ARPC3	0.000166667	-5.54092
60S ribosomal protein L7a	P62424;Q5T8U3;Q5T8U2	RPL7A	0	-5.57652
Tropomyosin alpha-4 chain	P67936;A0A2R8Y5V9;A0A2R8YGX3;A0A2R8YE05;K7ENT6;A0A5F9UN72;K7EPB9;A0A590UJB9;A0A590UK79	TPM4	0.000161172	-5.60574
Transmembrane emp24 domain-containing protein 10	P49755;G3V2K7	TMED10	0	-5.62269
60S ribosomal protein L6	Q02878;F8VZ45;U3KQR5;F8VR69;F8VZA3;F8VWR1;F8VU16	RPL6	0	-5.62562
Glutathione S-transferase omega-1	P78417;Q5TA02;Q5TA01	GSTO1	0	-5.65166
T-complex protein 1 subunit delta	P50991	CCT4	0	-5.65482
Macrophage migration inhibitory factor	P14174	MIF	0.000163569	-5.65492
40S ribosomal protein SA	P08865;C9J9K3;A0A8V8TMX1;A0A0C4DG17;A0A8V8TLA4;A0A8I5KQE6;F8WD59;A0A8V8TMP3;A0A8V8TMZ8	RPSA	0	-5.66549
Peroxiredoxin-2	P32119;A6NIW5	PRDX2	0	-5.66732
Thioredoxin reductase 1, cytoplasmic	Q16881;A0A182DWI3;E9PIR7;E9PKD3;A0A0B4J225;E9PIZ5;E9PLT3;E9PKI4;E9PQI3;E9PRI8	TXNRD1	0.000146667	-5.69701
Collagen alpha-2(VI) chain	P12110;H7C0M5;C9JH44	COL6A2	0	-5.69745
AP-2 complex subunit beta	P63010;A0A087X253;A0A087WU93;A0A087WZQ6;A0A087WYD1;K7ERB2;K7EN71;K7EJ01;K7EJX1;A0A087WXS3;K7EKZ5	AP2B1	0	-5.71681
Coatomer subunit alpha;Xenin;Proxenin	P53621;A0A3B3IT15;A0A3B3IS84;A0A3B3ISC6;A0A3B3IU89;A0A3B3ITV3;A0A3B3ITI7;A0A3B3ISK1;A0A3B3ITX2;A0A3B3IS23;A0A3B3IU78;A0A3B3IU84	COPA	0	-5.72144
Dolichyl-diphosphooligosaccharide--protein glycosyltransferase 48 kDa subunit	P39656;A0A0C4DGS1;U3KQ84	DDOST	0	-5.7353
GTP-binding nuclear protein Ran	P62826;B5MDF5;J3KQE5;F5H018;H0YFC6;B4DV51;A0A087X0W0	RAN	0	-5.73686
Protein transport protein Sec23A	Q15436;F5H365;G3V2R6;G3V3G5;G3V4V1;G3V1W4;G3V5X8;G3V4Q2;G3V5K1	SEC23A	0	-5.73898
Cullin-associated NEDD8-dissociated protein 1	Q86VP6;A0A0C4DGH5;H0YH27;A0A3B3ISC4;F8WBB8	CAND1	0.000172549	-5.74818
Microsomal glutathione S-transferase 1	P10620;F5H7F6;F5H6X2;F5GX73;F5H613;F5H760	MGST1	0	-5.75564
Peroxiredoxin-4	Q13162;H7C3T4;A6NJJ0;A6NG45	PRDX4	0	-5.76127
Myeloid-derived growth factor	Q969H8;M0QYN0;M0QXF7	MYDGF	0.00015331	-5.79356
Actin, cytoplasmic 1;Actin, cytoplasmic 1, N-terminally processed	P60709;A0A6Q8PFE4;E7EVS6;A0A2R8Y793;A0A2R8YGF8;G5E9R0;A0A6Q8PH58;C9JUM1;C9JZR7;C9JTX5;A0A6Q8PGD7	ACTB	0	-5.79522
Fatty acid synthase;[Acyl-carrier-protein] S-acetyltransferase;[Acyl-carrier-protein] S-malonyltransferase;3-oxoacyl-[acyl-carrier-protein] synthase;3-oxoacyl-[acyl-carrier-protein] reductase;3-hydroxyacyl-[acyl-carrier-protein] dehydratase;Enoyl-[acyl-carrier-protein] reductase;Oleoyl-[acyl-carrier-protein] hydrolase	P49327;A0A0U1RQF0;A0A0U1RRG3;A0A1B0GTR5;J3KTF0	FASN	0	-5.79699
Protein transport protein Sec31A	D6REX3;O94979;D6RHZ5;H7BXG7;H0YAB3;H0Y8V7;H0Y9K1;H0Y8W8;H0Y9T9;D6RE64;D6RCQ9;H0YAF5;H0Y9V3;D6RBT0;D6RHE8	SEC31A	0	-5.80746
60S ribosomal protein L7	P18124;A8MUD9;C9JIJ5;C9JZ88	RPL7	0	-5.84028
Fascin	Q16658;C9JFC0;A0A0A0MSB2;C9JPH9	FSCN1	0	-5.84122
Protein-glutamine gamma-glutamyltransferase 2	P21980;A2A299;A2A2A0	TGM2	0	-5.84508
Unconventional myosin-Ic	O00159;F5H6E2;I3L501	MYO1C	0	-5.85319
Rho GDP-dissociation inhibitor 1	P52565;J3QQX2;J3KTF8;J3KRY1;J3KRE2;J3KS60	ARHGDIA	0	-5.85714
40S ribosomal protein S3a	P61247;D6RAT0;H0Y9Y4;D6RG13;D6RB09;E9PFI5;D6R9B6;H0Y8L7;D6RAS7;D6RI02;D6RED7;D6RGE0	RPS3A	0	-5.8591
60S ribosomal protein L18	Q07020;J3QQ67;G3V203;H0YHA7;F8VYV2;A0A075B7A0;F8VUA6;F8VXR6	RPL18	0	-5.86106
Septin-9	Q9UHD8;A0A6Q8PHC2;K7EL40;K7EK18;K7ER52;K7EQD7;K7EIE4;K7ER14;K7EPY1;K7EJV0;K7EJZ2;K7EJ51;K7ENQ5;K7EN52;K7EKN4;K7ER34;K7EQ08	2009-09-01	0	-5.86806
Zyxin	Q15942;H0Y2Y8;C9JJK5;C9IZ41;H7C3D3;H7C3R3	ZYX	0	-5.87249
40S ribosomal protein S2	P15880;H0YEN5;E9PQD7;I3L404;E9PMM9;E9PPT0;E9PM36;H3BNG3;H0YE27	RPS2	0	-5.8731
40S ribosomal protein S19	P39019;A0A075B6E2;M0R2L9;M0QYF7;M0R140	RPS19	0	-5.88557
60S ribosomal protein L27	P61353;K7ELC7;K7EQQ9;K7ERY7	RPL27	0.000165414	-5.9012
Cathepsin D;Cathepsin D light chain;Cathepsin D heavy chain	P07339;A0A1B0GVD5;A0A1B0GWE8;F8W787;A0A1B0GW44;A0A1B0GVP3;A0A1B0GV23;C9JH19;A0A1B0GU92;A0A1B0GU03;H7C469;F8WD96;A0A1B0GVF1	CTSD	0	-5.90799
Prolyl 4-hydroxylase subunit alpha-1	P13674	P4HA1	0	-5.9292
Cathepsin B;Cathepsin B light chain;Cathepsin B heavy chain	P07858;E9PHZ5;A0A7I2V440;A0A7P0NGZ6;A0A7I2YQK9;A0A7I2V668;E9PR21;E9PQM1;A0A7I2V4Z9;E9PSG5;A0A7I2V4S6;A0A7I2V367;E9PLY3;E9PNL5;A0A7I2V2J1;E9PKQ7;A0A7I2V302;E9PCB3;E9PS78;R4GMQ5;E9PKX0;E9PL32	CTSB	0.00016	-5.9584
Malate dehydrogenase, mitochondrial;Malate dehydrogenase	P40926;G3XAL0	MDH2	0	-5.97226
Protein deglycase DJ-1	Q99497;K7ELW0;K7EN27	PARK7	0	-5.97784
60S ribosomal protein L22	P35268;K7ERI7;K7EMH1;K7ELC4;K7EP65;K7EKS7;K7EJT5	RPL22	0	-6.02294
60S acidic ribosomal protein P0;60S acidic ribosomal protein P0-like	P05388;F8VWS0;F8VU65;F8VPE8;G3V210;F8VW21;F8VQY6;F8VRK7;Q8NHW5;F8VWV4;F8VZS0;F8VS58;F8W1K8	RPLP0;RPLP0P6	0	-6.03172
Heat shock protein beta-6	O14558;A0A1X7SC65;K7EP04	HSPB6	0	-6.03295
NADH-cytochrome b5 reductase 3;NADH-cytochrome b5 reductase 3 membrane-bound form;NADH-cytochrome b5 reductase 3 soluble form	P00387;A0A8J8YWN6;A0A8I5KW26;A0A8I5KR71;A0A8I5QKX1;A0A8J8Z3C6;A0A8I5QKT9;A0A8I5KPU0;A0A8I5KYU1;B1AHF3;A0A8I5KVD2;A0A8I5QKL2;A0A087WZB1;A0A8I5KTF9;A0A8I5KUA5;A0A8I5KNV1;A0A8I5KXI5	CYB5R3	0	-6.06095
60S ribosomal protein L5	P46777;A0A2R8Y6J3;Q5T7N0;A0A2R8Y4A2;R4GNJ2	RPL5	0	-6.06818
40S ribosomal protein S25	P62851;E9PQK3;E9PK60	RPS25	0	-6.08009
Staphylococcal nuclease domain-containing protein 1	Q7KZF4;H7C597	SND1	0	-6.09624
40S ribosomal protein S11	P62280;M0QZC5;M0R1H5	RPS11	0	-6.09926
Protein S100-A11;Protein S100-A11, N-terminally processed	P31949	S100A11	0	-6.10424
Coactosin-like protein	Q14019;H3BT58	COTL1	0	-6.12266
Trifunctional enzyme subunit alpha, mitochondrial;Long-chain enoyl-CoA hydratase;Long chain 3-hydroxyacyl-CoA dehydrogenase	P40939;H0YFD6;A0A2R8Y4F5;A0A2R8YG21;A0A2R8Y688	HADHA	0	-6.1344
Fibronectin;Anastellin;Ugl-Y1;Ugl-Y2;Ugl-Y3	P02751;H0Y7Z1;H0Y4K8	FN1	0	-6.13804
5-nucleotidase	P21589;H0Y7R7;Q96B60;H0Y3X5	NT5E	0	-6.1584
T-complex protein 1 subunit gamma	P49368;B4DUR8;E9PRC8;Q5SZX6;E9PM09;Q5SZW8;E9PQ35;Q5SZX9	CCT3	0	-6.1642
Niban-like protein 1	Q96TA1	FAM129B	0	-6.1821
Dolichyl-diphosphooligosaccharide--protein glycosyltransferase subunit 2	P04844;A0A994J5J1;Q5JYR7;Q5JYR4;Q5JYR3;H0Y5M1	RPN2	0	-6.18959
Ubiquitin carboxyl-terminal hydrolase isozyme L1;Ubiquitin carboxyl-terminal hydrolase	P09936;D6RE83;D6R956;D6R974;D6RF53	UCHL1	0	-6.19334
T-complex protein 1 subunit zeta	P40227;J3KRI6	CCT6A	0	-6.23707
40S ribosomal protein S9	P46781;B5MCT8;C9JM19;F2Z3C0;A8MXK4	RPS9	0	-6.25487
ATP-citrate synthase	P53396;K7EIE7;K7ESG8	ACLY	0	-6.25599
Adenylyl cyclase-associated protein 1	Q01518;Q5T0R1;Q5T0R4;Q5T0R3;Q5T0R2;Q5T0R5;Q5T0R7;Q5T0R6;Q5T0S3;Q5T0R8	CAP1	0	-6.31168
60S ribosomal protein L12	P30050	RPL12	0	-6.32791
A-kinase anchor protein 12	Q02952	AKAP12	0	-6.33489
Nucleophosmin	P06748;A0A7I2V5S2;A0A7I2YQC0;A0A7I2V433;A0A7I2V2X9;A0A7I2V3U2;E5RI98;A0A7I2V4G8;A0A7I2V5J8;A0A7I2V3G5;A0A7I2V579;E5RGW4	NPM1	0	-6.34174
UDP-glucose 6-dehydrogenase	O60701;E7ER83;E7ETF4;E7EV97;E7ER95;D6RHF4;E9PBD2	UGDH	0	-6.37051
F-actin-capping protein subunit beta	P47756;B1AK88;B1AK87;B1AK85;A0A6I8PRV6;A0A6I8PIN8	CAPZB	0	-6.37797
1,4-alpha-glucan-branching enzyme	Q04446;E9PGM4	GBE1	0	-6.39193
Calumenin	O43852;H0Y875	CALU	0	-6.42037
Protein disulfide-isomerase A6	Q15084	PDIA6	0	-6.43229
40S ribosomal protein S18	P62269;A0A0G2JQH2;Q5GGW2;J3JS69	RPS18	0	-6.4529
ATP-dependent RNA helicase A	Q08211	DHX9	0.000162963	-6.46333
T-complex protein 1 subunit alpha	P17987;E7ERF2;E7EQR6;F5H282;F5GZ03;F5H136;F5GZI8;F5H676;F5H726;F5GYL4;F5H7Y1	TCP1	0	-6.48251
T-complex protein 1 subunit theta	P50990;H7C4C8;H7C2U0	CCT8	0	-6.48579
Heat shock protein beta-1	P04792;A0A6Q8PFK8;A0A6Q8PHJ6;A0A6Q8PGK1;A0A6Q8PFE7;A0A6Q8PF43;A0A6Q8PHA6;A0A6Q8PH65;A0A6Q8PGY2;C9J3N8	HSPB1	0	-6.50537
Peroxiredoxin-6	P30041	PRDX6	0	-6.50802
EH domain-containing protein 2	Q9NZN4	EHD2	0	-6.57152
Signal transducer and activator of transcription 1-alpha/beta;Signal transducer and activator of transcription	P42224;A0A669KB53;A0A669KBA4;A0A669KB56;A0A669KB68;A0A8V8TN81;A0A669KBI6;J3KPM9;A0A669KB52;A0A669KB75;E7EPD2;A0A669KB17;A0A8V8TLI6;D2KFR9;E7ENM1;E9PH66;Q67C41;A0A8V8TMY9;A0A669KBK4	STAT1	0	-6.57978
14-3-3 protein epsilon	P62258;B4DJF2;I3L3T1;K7EIT4;K7EM20;I3L0W5	YWHAE	0	-6.59209
WD repeat-containing protein 1	O75083;A0A8V8TNT7;A0A8V8TP22;A0A8V8TQK0;A0A8V8TQ74;A0A8V8TNU2;A0A8V8TP31;D6RD66;A0A8V8TQ69;A0A8V8TPA9	WDR1	0	-6.62533
40S ribosomal protein S13	P62277;J3KMX5;E9PS50	RPS13	0	-6.63557
Alpha-crystallin B chain	P02511;E9PJL7;A0A024R3B9;E9PNH7;E9PRA8;E9PS12	CRYAB	0	-6.64472
Glutathione S-transferase P	P09211;A8MX94;A0A087X2E9;A0A2R8Y5E5;A0A087X243	GSTP1	0	-6.67242
Laminin subunit gamma-1	P11047;R4GNC7;Q9Y6N6	LAMC1	0	-6.67481
Ubiquitin-like modifier-activating enzyme 1	P22314;Q5JRR6;Q5JRR9;Q5JRS0;Q5JRS2;Q5JRS1;Q5JRS3	UBA1	0	-6.69093
40S ribosomal protein S16	P62249;M0R210;M0R3H0;M0R1M5;Q6IPX4;M0QX76	RPS16	0	-6.6975
Eukaryotic translation initiation factor 3 subunit A	Q14152	EIF3A	0.000175299	-6.69806
Hexokinase-1	P19367;A0A994J761;A0A994J753;A0A994J758;A0A994J6R1;A0A994J4Q0;A0A994J428;A0A994J432;A0A994J4Q4;A0A994J6R6;A0A994J4A4;A0A994J4P6;A0A994J499;B1AR62;A0A994J6Q7;Q2TB90;A0A2R8Y626;A0A994J495	HK1	0	-6.71914
Elongation factor 1-gamma	P26641	EEF1G	0	-6.79416
Ribosome-binding protein 1	Q9P2E9;F8W7S5;A0A087WU26;A2A2S5;V9GY78	RRBP1	0	-6.8066
Importin-5	O00410;H0Y8C6;E7ETV3;E7EQT5;E7EV12;E7EWK4;E7EX05;H0Y3V4;E7ESZ1;E7ETV8;C9JZD8;C9JQT6;C9J875;C9JXE0;C9JZ53;F8WF30;C9J583	IPO5	0	-6.80869
Reticulon-4	Q9NQC3;H7C106;A0A0U1RQR6	RTN4	0	-6.81226
Dolichyl-diphosphooligosaccharide--protein glycosyltransferase subunit 1	P04843;B7Z4L4;F8WF32	RPN1	0	-6.84266
40S ribosomal protein S7	P62081;A0A2R8Y623;B5MCP9	RPS7	0	-6.85949
Glycine--tRNA ligase	P41250;A0A6Q8PGZ8;A0A6Q8PGA8;A0A6Q8PGI6;A0A6Q8PHH9;A0A6Q8PGW4;A0A6Q8PHI7;H7C443;A0A6Q8PFZ6;A0A6Q8PF45;A0A6Q8PH49;A0A6Q8PGN7;F8WCK4;A0A6Q8PGZ9;A0A6Q8PFV5;A0A6Q8PFU7;A0A6Q8PGT3;A0A6Q8PFN0	GARS	0	-6.86359
Heterogeneous nuclear ribonucleoproteins A2/B1	P22626;A0A7I2V323;A0A7I2V4N1;A0A7I2V3P1;A0A7I2V4I6;A0A7I2V3P7;A0A7I2V4S4;A0A087WUI2;A0A024RA28;A0A7I2V4N0;A0A7I2YQN4	HNRNPA2B1;HNRPA2B1	0	-6.86524
Phosphoglycerate mutase 1	P18669;P15259;Q8N0Y7	PGAM1	0	-6.87707
Thioredoxin	P10599	TXN	0	-6.88461
Importin subunit beta-1	Q14974;J3KTM9;J3QR48;J3QKQ5;J3QRG4;J3KS06	KPNB1	0	-6.89153
Protein S100-A6;Protein S100	P06703;R4GN98	S100A6	0	-6.92641
Aminopeptidase N	P15144;H0YLZ8;H0YMC1	ANPEP	0	-6.92823
60 kDa heat shock protein, mitochondrial	P10809;A0A7I2V599;A0A7I2V2X6;A0A7I2YQK6;A0A7I2V5M1;A0A7I2V5K3;A0A7I2YQ71;A0A7I2V369;E7ESH4;E7EXB4;C9JCQ4;C9J0S9;C9JL19	HSPD1	0	-6.93606
Chloride intracellular channel protein 4	Q9Y696;Q96NY7;A0A2R8Y4M1;A0A5F9ZHK1;A0A2R8YGW2;A0A2R8Y615	CLIC4	0	-6.95365
Tubulin beta chain	P07437;Q5JP53;Q5ST81	TUBB	0	-6.9575
L-lactate dehydrogenase B chain;L-lactate dehydrogenase	P07195;A0A5F9ZHM4;A0A3B3IS95;A8MW50;C9J7H8;F5H793	LDHB	0	-6.96078
Neurofilament medium polypeptide	P07197;E7ESP9;E7EMV2	NEFM	0.000173913	-6.97656
40S ribosomal protein S3	P23396;E9PL09;E9PPU1;F2Z2S8;H0YCJ7;H0YEU2;E9PQ96;E9PJH4;H0YF32;E9PK82;E9PSF4;E9PQX2;H0YES8	RPS3	0	-7.04051
Peroxiredoxin-1	Q06830;A0A0A0MSI0;A0A0A0MRQ5	PRDX1	0	-7.07718
Glycogen phosphorylase, brain form	P11216;H0Y4Z6	PYGB	0	-7.12378
Microtubule-associated protein 1B;MAP1B heavy chain;MAP1 light chain LC1	P46821;D6RA32;D6RA40;D6RGJ3;D6RCL2	MAP1B	0	-7.12414
Kinectin	Q86UP2;G3V4Y7;B7Z6P3;H0YJZ8;G3V5G2;G3V5P0;H0YJP2;H0YJV5	KTN1	0.000152778	-7.1277
14-3-3 protein zeta/delta	P63104;E7EX29;B0AZS6;E7ESK7;B7Z2E6;H0YB80;E9PD24;E7EVZ2;E5RIR4;E5RGE1	YWHAZ	0	-7.13678
Vesicle-trafficking protein SEC22b	O75396;A0A087X1A9	SEC22B	0	-7.17476
Moesin	P26038;A0A8V8TKR9;V9GZ54	MSN	0	-7.20625
Collagen alpha-1(VI) chain	P12109;A0A087X0S5;A0A804HJ28	COL6A1	0	-7.26392
Myoferlin	Q9NZM1;H0YD14	MYOF	0	-7.2703
Transitional endoplasmic reticulum ATPase	P55072;A0A7P0TAW3;A0A7I2V540;C9JUP7;A0A7P0T8A3;A0A7P0T8Q5;A0A7P0TAQ1;A0A7P0Z4C6;A0A7I2V2Y2;A0A7I2V5G8;A0A7P0TAY0;A0A7P0TA22;A0A7P0T9X5;A0A7P0TBK7;A0A7P0Z4D1;A0A7P0T946;A0A7P0T971;A0A7P0T8D6;A0A7P0T8Q4;A0A7I2YQJ0	VCP	0	-7.28443
ATP synthase subunit alpha, mitochondrial	P25705;K7EK77;K7ENJ4;K7ERX7;K7EJP1;K7EQH4;K7ESA0	ATP5A1	0	-7.37316
Dihydropyrimidinase-related protein 2	A0A1C7CYX9;Q16555;E5RFU4	DPYSL2	0	-7.40896
Ribonuclease inhibitor	P13489;H0YCR7;E9PIM9;E9PMJ3;E9PLZ3;E9PIK5;E9PMA9;E9PR82;E9PMI1	RNH1	0	-7.42563
ATP synthase subunit beta, mitochondrial;ATP synthase subunit beta	P06576;H0YH81;F8W079;H0YI37	ATP5B	0	-7.43812
Heat shock protein HSP 90-alpha	P07900;G3V2J8;Q14568	HSP90AA1	0	-7.53187
Major vault protein	Q14764;H3BQK6;H3BRL2;H3BUK7;H3BNF6;H3BP76;H3BPZ2;H3BNF2;H3BUP3;I3L155;H3BQE7	MVP	0	-7.56903
Collagen alpha-3(VI) chain	P12111;E7ENL6;A0A804HKQ0;A0A804HKC7;A0A804HKS9	COL6A3	0	-7.6084
Plastin-3	P13797;U3KQI3;H7C4N2;P13796;Q5TBN3;Q14651;F2Z2Z9;C9JAM8	PLS3	0	-7.60927
Polymerase I and transcript release factor	Q6NZI2	PTRF	0	-7.62115
Phosphoglycerate kinase 1	P00558	PGK1	0	-7.7722
Triosephosphate isomerase	P60174;U3KPZ0;U3KQF3;U3KPS5	TPI1	0	-7.77993
Rab GDP dissociation inhibitor beta	P50395;Q5SX87;V9GYF8;Q5SX90;Q5SX86;Q5SX91;V9GYJ7	GDI2	0.000171206	-7.78705
Peptidyl-prolyl cis-trans isomerase B	P23284;A0A7P0Z497;A0A7P0TB45;A0A7P0T7U3	PPIB	0	-7.86132
Cytoskeleton-associated protein 4	Q07065;H3BUW6;H3BRM1	CKAP4	0	-7.9547
Calreticulin	P27797;K7EL50;A0A7P0T861;K7EJB9	CALR	0	-7.99155
Heat shock protein HSP 90-beta	P08238;Q58FF7	HSP90AB1	0	-8.08083
Serpin H1	P50454;E9PJH8;E9PPV6;E9PR70;E9PKH2;E9PK86;E9PMI5;E9PNX1;E9PIG2;E9PRS3;E9PQ34;E9PLA6;H0YEP8	SERPINH1	0	-8.12053
Ras GTPase-activating-like protein IQGAP1	P46940;A0A0J9YXZ5;H0YLE8;A0A087X225;H0YKA5;A0A087WWP1;E9PDT6	IQGAP1	0	-8.14645
Profilin-1	P07737;K7EJ44;CON__P02584;I3L3D5	PFN1	0	-8.21163
Transketolase	P29401;E9PFF2;F8W888;F8WAX4	TKT	0	-8.2374
Vinculin	P18206;A0A096LPE1	VCL	0	-8.25298
Alpha-actinin-4	O43707;A0A8V8TL71;F5GXS2;H7C144;K7EP19	ACTN4	0	-8.27074
Annexin A1	P04083;Q5T3N1;Q5T3N0	ANXA1	0	-8.30267
Protein disulfide-isomerase A3	P30101;A0A8I5KT88;A0A8I5KNU9;A0A8I5KW33;A0A8I5KS72;A0A8I5KW00;A0A8I5QKQ5;A0A8I5KPY2;A0A8I5KXC9;A0A8I5KRV3;A0A8I5KYJ6;A0A8I5KXE2;A0A8I5KP58;A0A8I5QJM1;A0A8I5KTA1;H7BZJ3;A0A8I5QKT6	PDIA3	0	-8.36222
Spectrin beta chain, non-erythrocytic 1	Q01082;A0A087WUZ3;F8W6C1;A4QPE4	SPTBN1	0	-8.46684
Fructose-bisphosphate aldolase A;Fructose-bisphosphate aldolase	P04075;J3KPS3;H3BQN4;H3BPS8;H3BUH7;H3BR04;H3BMQ8;H3BU78;H3BR68;P05062;A0A3B3IS80	ALDOA	0	-8.54103
Peptidyl-prolyl cis-trans isomerase A;Peptidyl-prolyl cis-trans isomerase A, N-terminally processed;Peptidyl-prolyl cis-trans isomerase	P62937;F8WE65;C9J5S7;A0A7I2V5J5;F5H284;Q9Y536;P0DN26;A0A0H2UH34;A0A0B4J2A2;A0A075B767;A0A075B759;P0DN37;E5RIZ5;A0A7P0S768	PPIA	0	-8.58603
Programmed cell death 6-interacting protein	Q8WUM4;A0A3B3IT07;C9IZF9;F8WEQ7;F8WBR8;F8WDK9	PDCD6IP	0	-8.63123
Galectin-1	P09382;F8WEI7	LGALS1	0	-8.70153
Cofilin-1	P23528;E9PP50;G3V1A4;E9PK25;E9PQB7;E9PS23;E9PLJ3	CFL1	0	-8.74446
Cytoplasmic dynein 1 heavy chain 1	Q14204;A0A7P0T9C4;A0A7P0TA13;A0A2R8Y5T0;A0A2R8Y706;A0A7P0T9R4;A0A7P0TAW9;A0A7P0T7V5;A0A7P0T916;A0A7P0T8N2;A0A7P0TBJ7;A0A7P0TAF3;A0A7P0TB75;A0A2R8Y6H2;A0A7P0T9K2;A0A7P0T9F1;A0A7P0T8W5;A0A2R8YFZ7;A0A7P0TAM4;A0A7P0T825;A0A7P0TB64;A0A7P0TAV5;A0A7P0T990;A0A804HHY6;A0A7P0T942;A0A2R8YGC7;A0A7P0T9S3;A0A7P0T934;A0A7P0T9Y3;A0A7P0TBC9;A0A7P0TAS7;A0A7P0TB96	DYNC1H1	0	-8.83684
Myosin-10	P35580;A0A8I5KZ38;A0A8I5KSC2;A0A8I5KTT7	MYH10	0	-8.84285
L-lactate dehydrogenase A chain	P00338;F5GXY2;F5GYU2;F5GXH2;F5H5J4;F5H6W8;F5GZQ4;F5GWW2;F5GXC7;F5H8H6;F5GXU1;P07864;Q6ZMR3;F5H5G7;F5H155;G3XAP5;F5H245	LDHA	0	-8.93701
Elongation factor 2	P13639;M0R0I6	EEF2	0	-8.9441
Clathrin heavy chain 1;Clathrin heavy chain	Q00610;A0A8V8TRF0;A0A8V8TR47;A0A087WVQ6;A0A8V8TQ14;K7EJJ5;A0A8V8TQK1;A0A8V8TRE8;A0A8V8TQK3;A0A8V8TQ18;J3KRF5;J3KS13;A0A8V8TQK7;J3QL20;F5H5N6	CLTC	0	-8.98462
Elongation factor 1-alpha 1;Putative elongation factor 1-alpha-like 3;Elongation factor 1-alpha	P68104;A0A087WVQ9;Q5VTE0;A0A7I2V659;A0A7I2V5N4;A0A087WV01;A0A7I2V3H3;Q05639;A0A9L9PYI8;A0A2U3TZH3;A0A9L9PXK0;A0A2R8Y488;Q5JR01;A0A2R8Y660;A6PW80;A0A2R8YDN5;A0A6Q8PFK6	EEF1A1;EEF1A1P5	0	-9.07381
Histone H4	P62805	HIST1H4A	0	-9.0841
78 kDa glucose-regulated protein	P11021;A0A7P0TB36;A0A7P0TAI0	HSPA5	0	-9.14707
Protein disulfide-isomerase	P07237;A0A7P0TA35;A0A7P0TB26;A0A7P0TA71;A0A7P0T9K9;I3L4M2;A0A7P0T9U6;A0A7P0T8X1;A0A7P0TA97;I3L3P5;A0A7P0T8C0;H7BZ94;A0A7P0T8J3;I3L0S0;H0Y3Z3;A0A7P0T9D6;I3L514;A0A7P0Z4S2;A0A7P0Z4J0;A0A7P0TAX9;B3KTQ9;A0A7P0TBP8;I3NI03;A0A7P0Z476;I3L3U6;A0A7P0T9S9;I3L1Y5;A0A7P0T9E3;A0A7P0T940;A0A7P0Z4B2;A0A7P0TBA3;A0A7P0Z4F8	P4HB	0	-9.18724
Alpha-enolase	P06733;A0A2R8Y6G6;K7EM90;A0A2R8YEM5;A0A2R8Y879;K7ERS8;A0A2R8Y6I8;A0A2R8Y798;A0A2R8YEG5;E5RI09;E5RG95;K7EPM1;K7EKN2;E5RGZ4	ENO1	0	-9.18982
Annexin A5;Annexin	P08758;D6RBL5;D6RBE9;E9PHT9;D6RCN3	ANXA5	0	-9.19976
Transgelin	Q01995;H0YCU9;E9PJ32	TAGLN	0	-9.25945
Talin-1	Q9Y490	TLN1	0	-9.32064
Neuroblast differentiation-associated protein AHNAK	Q09666;E9PKR9;E9PLK4;E9PJZ0;E9PJC6;E9PQE3	AHNAK	0	-9.5014
Endoplasmin	P14625;A0A7P0TAT8;H0YIV0;A0A7P0TAE1;A0A7P0T823;A0A087WT78;A0A7P0T917;A0A7P0TAY2;A0A7P0TBC2;A0A7P0T885;A0A7P0T8R3;A0A7P0Z405;Q58FF3;F8W026;A0A7P0Z4B4;A0A7P0T8C8;A0A7P0TAC2;A0A7P0TAG4	HSP90B1	0	-9.56236
Annexin A2;Annexin;Putative annexin A2-like protein	P07355;H0YMW4;H0YN42;H0YMU9;H0YMD0;H0YM50;A6NMY6;H0YL33;H0YNB8;H0YKS4;H0YNP5;H0YN28;H0YMM1;A0A7I2V4P4;H0YKX9;H0YMT9;H0YLV6;H0YKZ7;H0YKL9;H0YNA0;H0YKV8;H0YMD9;H0YKN4;H0YLE2	ANXA2;ANXA2P2	0	-10.012
Filamin-C	Q14315	FLNC	0	-10.1859
Myosin-9	P35579;A0A8I5KWT8;A0A8I5KYI1;Q5BKV1;A0A8I5KU92;B1AH99;A0A2R8Y4C3;A7E2Y1;REV__S4R3H4;REV__E7EQT4;REV__Q9UKV3;A0A6E1W127	MYH9	0	-10.3402
Glyceraldehyde-3-phosphate dehydrogenase	P04406;E7EUT5;O14556	GAPDH	0	-10.4589
Vimentin	P08670;B0YJC4;B0YJC5;A0A1B0GTT5;A0A1B0GVG8;P41219;H7C5W5;F8W835	VIM	0	-11.6544
